# Supplementary material for: Designing Diaryl Sulfide Electronic Properties: A Comprehensive DFT Guide to HOMO–LUMO Gaps and Reactivity Descriptors
Source: ACS Omega. 2026 May 1;11(18):26328–44. doi: 10.1021/acsomega.5c11432 (PMC13177040; doi:10.1021/acsomega.5c11432)
Supplement: Supplementary file 1 [file ao5c11432_si_001.csv]

Molecule	DFT Functional	HOMO	LUMO	Gap_eV	I_eV	A_eV	Chi_eV	Eta_eV	Mu0_eV	Omega_eV	Softness_eV
1	BP86	-5.971	-3.543	2.428	5.971	3.543	4.757	1.214	-4.757	9.320	0.412
1	BLYP	-5.725	-3.353	2.372	5.725	3.353	4.539	1.186	-4.539	8.683	0.422
1	PBE	-5.869	-3.428	2.441	5.869	3.428	4.648	1.221	-4.648	8.850	0.410
1	B3LYP	-6.571	-2.656	3.915	6.571	2.656	4.613	1.958	-4.613	5.435	0.255
1	B1LYP	-6.695	-2.391	4.304	6.695	2.391	4.543	2.152	-4.543	4.795	0.232
1	PBE0	-6.837	-2.479	4.358	6.837	2.479	4.658	2.179	-4.658	4.978	0.229
1	B3PW91	-6.685	-2.721	3.965	6.685	2.721	4.703	1.982	-4.703	5.578	0.252
1	TPSS	-5.908	-3.336	2.572	5.908	3.336	4.622	1.286	-4.622	8.304	0.389
1	TPSSh	-6.289	-2.964	3.326	6.289	2.964	4.627	1.663	-4.627	6.436	0.301
2	BP86	-5.016	-1.556	3.460	5.016	1.556	3.286	1.730	-3.286	3.120	0.289
2	BLYP	-4.777	-1.311	3.466	4.777	1.311	3.044	1.733	-3.044	2.673	0.289
2	PBE	-4.916	-1.466	3.449	4.916	1.466	3.191	1.725	-3.191	2.952	0.290
2	B3LYP	-5.628	-0.668	4.960	5.628	0.668	3.148	2.480	-3.148	1.998	0.202
2	B1LYP	-5.749	-0.422	5.327	5.749	0.422	3.086	2.664	-3.086	1.787	0.188
2	PBE0	-5.915	-0.573	5.341	5.915	0.573	3.244	2.671	-3.244	1.970	0.187
2	B3PW91	-5.750	-0.761	4.990	5.750	0.761	3.255	2.495	-3.255	2.124	0.200
2	TPSS	-4.941	-1.290	3.651	4.941	1.290	3.116	1.826	-3.116	2.659	0.274
2	TPSSh	-5.327	-0.948	4.379	5.327	0.948	3.138	2.189	-3.138	2.248	0.228
3	BP86	-5.964	-3.050	2.915	5.964	3.050	4.507	1.457	-4.507	6.969	0.343
3	BLYP	-5.716	-2.819	2.896	5.716	2.819	4.267	1.448	-4.267	6.287	0.345
3	PBE	-5.861	-2.958	2.903	5.861	2.958	4.410	1.452	-4.410	6.697	0.344
3	B3LYP	-6.547	-2.181	4.366	6.547	2.181	4.364	2.183	-4.364	4.362	0.229
3	B1LYP	-6.669	-1.930	4.739	6.669	1.930	4.299	2.370	-4.299	3.900	0.211
3	PBE0	-6.811	-2.075	4.736	6.811	2.075	4.443	2.368	-4.443	4.168	0.211
3	B3PW91	-6.664	-2.282	4.382	6.664	2.282	4.473	2.191	-4.473	4.565	0.228
3	TPSS	-5.900	-2.835	3.065	5.900	2.835	4.367	1.532	-4.367	6.223	0.326
3	TPSSh	-6.273	-2.494	3.779	6.273	2.494	4.383	1.889	-4.383	5.085	0.265
4	BP86	-5.812	-3.275	2.537	5.812	3.275	4.543	1.269	-4.543	8.136	0.394
4	BLYP	-5.580	-3.036	2.544	5.580	3.036	4.308	1.272	-4.308	7.295	0.393
4	PBE	-5.704	-3.182	2.521	5.704	3.182	4.443	1.261	-4.443	7.829	0.397
4	B3LYP	-6.458	-2.362	4.096	6.458	2.362	4.410	2.048	-4.410	4.748	0.244
4	B1LYP	-6.589	-2.103	4.486	6.589	2.103	4.346	2.243	-4.346	4.210	0.223
4	PBE0	-6.713	-2.253	4.460	6.713	2.253	4.483	2.230	-4.483	4.507	0.224
4	B3PW91	-6.563	-2.463	4.100	6.563	2.463	4.513	2.050	-4.513	4.968	0.244
4	TPSS	-5.764	-3.046	2.718	5.764	3.046	4.405	1.359	-4.405	7.137	0.368
4	TPSSh	-6.163	-2.685	3.478	6.163	2.685	4.424	1.739	-4.424	5.627	0.287
5	BP86	-5.055	-2.198	2.857	5.055	2.198	3.627	1.429	-3.627	4.603	0.350
5	BLYP	-4.815	-1.956	2.859	4.815	1.956	3.385	1.430	-3.385	4.009	0.350
5	PBE	-4.954	-2.104	2.850	4.954	2.104	3.529	1.425	-3.529	4.369	0.351
5	B3LYP	-5.611	-1.371	4.240	5.611	1.371	3.491	2.120	-3.491	2.875	0.236
5	B1LYP	-5.723	-1.136	4.588	5.723	1.136	3.429	2.294	-3.429	2.563	0.218
5	PBE0	-5.863	-1.291	4.572	5.863	1.291	3.577	2.286	-3.577	2.798	0.219
5	B3PW91	-5.726	-1.483	4.243	5.726	1.483	3.604	2.122	-3.604	3.061	0.236
5	TPSS	-4.978	-1.974	3.005	4.978	1.974	3.476	1.502	-3.476	4.022	0.333
5	TPSSh	-5.338	-1.661	3.677	5.338	1.661	3.499	1.839	-3.499	3.330	0.272
6	BP86	-5.284	-1.920	3.365	5.284	1.920	3.602	1.682	-3.602	3.856	0.297
6	BLYP	-5.054	-1.680	3.374	5.054	1.680	3.367	1.687	-3.367	3.359	0.296
6	PBE	-5.182	-1.832	3.350	5.182	1.832	3.507	1.675	-3.507	3.672	0.298
6	B3LYP	-5.905	-1.018	4.886	5.905	1.018	3.461	2.443	-3.461	2.452	0.205
6	B1LYP	-6.032	-0.761	5.271	6.032	0.761	3.397	2.635	-3.397	2.189	0.190
6	PBE0	-6.173	-0.907	5.266	6.173	0.907	3.540	2.633	-3.540	2.380	0.190
6	B3PW91	-6.017	-1.110	4.907	6.017	1.110	3.563	2.454	-3.563	2.587	0.204
6	TPSS	-5.208	-1.655	3.554	5.208	1.655	3.432	1.777	-3.432	3.314	0.281
6	TPSSh	-5.609	-1.309	4.300	5.609	1.309	3.459	2.150	-3.459	2.783	0.233
7	BP86	-5.108	-1.646	3.463	5.108	1.646	3.377	1.731	-3.377	3.294	0.289
7	BLYP	-4.870	-1.400	3.470	4.870	1.400	3.135	1.735	-3.135	2.832	0.288
7	PBE	-5.010	-1.564	3.446	5.010	1.564	3.287	1.723	-3.287	3.135	0.290
7	B3LYP	-5.725	-0.757	4.968	5.725	0.757	3.241	2.484	-3.241	2.114	0.201
7	B1LYP	-5.858	-0.509	5.349	5.858	0.509	3.183	2.674	-3.183	1.894	0.187
7	PBE0	-5.989	-0.674	5.315	5.989	0.674	3.331	2.657	-3.331	2.088	0.188
7	B3PW91	-5.835	-0.867	4.968	5.835	0.867	3.351	2.484	-3.351	2.260	0.201
7	TPSS	-5.025	-1.398	3.627	5.025	1.398	3.211	1.813	-3.211	2.844	0.276
7	TPSSh	-5.414	-1.056	4.358	5.414	1.056	3.235	2.179	-3.235	2.401	0.229
8	BP86	-5.607	-2.151	3.456	5.607	2.151	3.879	1.728	-3.879	4.354	0.289
8	BLYP	-5.376	-1.912	3.464	5.376	1.912	3.644	1.732	-3.644	3.833	0.289
8	PBE	-5.507	-2.070	3.438	5.507	2.070	3.789	1.719	-3.789	4.175	0.291
8	B3LYP	-6.240	-1.221	5.018	6.240	1.221	3.731	2.509	-3.731	2.773	0.199
8	B1LYP	-6.371	-0.963	5.409	6.371	0.963	3.667	2.704	-3.667	2.486	0.185
8	PBE0	-6.508	-1.122	5.387	6.508	1.122	3.815	2.693	-3.815	2.702	0.186
8	B3PW91	-6.348	-1.329	5.020	6.348	1.329	3.838	2.510	-3.838	2.935	0.199
8	TPSS	-5.540	-1.904	3.636	5.540	1.904	3.722	1.818	-3.722	3.809	0.275
8	TPSSh	-5.934	-1.543	4.391	5.934	1.543	3.739	2.196	-3.739	3.183	0.228
9	BP86	-5.373	-2.068	3.305	5.373	2.068	3.721	1.652	-3.721	4.189	0.303
9	BLYP	-5.149	-1.830	3.319	5.149	1.830	3.489	1.660	-3.489	3.669	0.301
9	PBE	-5.270	-1.982	3.288	5.270	1.982	3.626	1.644	-3.626	3.998	0.304
9	B3LYP	-5.989	-1.159	4.830	5.989	1.159	3.574	2.415	-3.574	2.645	0.207
9	B1LYP	-6.117	-0.904	5.213	6.117	0.904	3.511	2.606	-3.511	2.364	0.192
9	PBE0	-6.245	-1.050	5.195	6.245	1.050	3.647	2.598	-3.647	2.561	0.192
9	B3PW91	-6.096	-1.250	4.846	6.096	1.250	3.673	2.423	-3.673	2.784	0.206
9	TPSS	-5.314	-1.811	3.503	5.314	1.811	3.563	1.751	-3.563	3.624	0.285
9	TPSSh	-5.699	-1.453	4.247	5.699	1.453	3.576	2.123	-3.576	3.011	0.235
10	BP86	-5.154	-1.806	3.348	5.154	1.806	3.480	1.674	-3.480	3.617	0.299
10	BLYP	-4.941	-1.570	3.371	4.941	1.570	3.255	1.685	-3.255	3.144	0.297
10	PBE	-5.053	-1.729	3.323	5.053	1.729	3.391	1.662	-3.391	3.460	0.301
10	B3LYP	-5.794	-0.917	4.877	5.794	0.917	3.356	2.439	-3.356	2.309	0.205
10	B1LYP	-5.934	-0.653	5.281	5.934	0.653	3.294	2.640	-3.294	2.054	0.189
10	PBE0	-6.018	-0.812	5.206	6.018	0.812	3.415	2.603	-3.415	2.240	0.192
10	B3PW91	-5.885	-1.004	4.881	5.885	1.004	3.444	2.441	-3.444	2.430	0.205
10	TPSS	-5.085	-1.554	3.532	5.085	1.554	3.320	1.766	-3.320	3.120	0.283
10	TPSSh	-5.469	-1.201	4.268	5.469	1.201	3.335	2.134	-3.335	2.606	0.234
11	BP86	-4.989	-1.608	3.381	4.989	1.608	3.298	1.690	-3.298	3.218	0.296
11	BLYP	-4.763	-1.352	3.411	4.763	1.352	3.057	1.706	-3.057	2.740	0.293
11	PBE	-4.890	-1.532	3.358	4.890	1.532	3.211	1.679	-3.211	3.070	0.298
11	B3LYP	-5.596	-0.713	4.883	5.596	0.713	3.155	2.442	-3.155	2.038	0.205
11	B1LYP	-5.722	-0.459	5.263	5.722	0.459	3.091	2.632	-3.091	1.815	0.190
11	PBE0	-5.845	-0.631	5.215	5.845	0.631	3.238	2.607	-3.238	2.011	0.192
11	B3PW91	-5.698	-0.823	4.875	5.698	0.823	3.260	2.438	-3.260	2.180	0.205
11	TPSS	-4.913	-1.358	3.555	4.913	1.358	3.136	1.778	-3.136	2.766	0.281
11	TPSSh	-5.291	-1.012	4.279	5.291	1.012	3.152	2.139	-3.152	2.321	0.234
12	BP86	-5.219	-1.918	3.302	5.219	1.918	3.568	1.651	-3.568	3.857	0.303
12	BLYP	-4.980	-1.674	3.306	4.980	1.674	3.327	1.653	-3.327	3.348	0.302
12	PBE	-5.119	-1.833	3.286	5.119	1.833	3.476	1.643	-3.476	3.677	0.304
12	B3LYP	-5.836	-0.988	4.848	5.836	0.988	3.412	2.424	-3.412	2.401	0.206
12	B1LYP	-5.964	-0.730	5.234	5.964	0.730	3.347	2.617	-3.347	2.140	0.191
12	PBE0	-6.103	-0.892	5.211	6.103	0.892	3.498	2.606	-3.498	2.348	0.192
12	B3PW91	-5.947	-1.099	4.849	5.947	1.099	3.523	2.424	-3.523	2.560	0.206
12	TPSS	-5.161	-1.671	3.490	5.161	1.671	3.416	1.745	-3.416	3.343	0.287
12	TPSSh	-5.550	-1.309	4.241	5.550	1.309	3.429	2.120	-3.429	2.773	0.236
